# Supplementary material for: Transition-metal-free formal cross-coupling of aryl methyl sulfoxides and alcohols via nucleophilic activation of C-S bond
Source: Nat Commun. 2020 Jun 8;11:2890. doi: 10.1038/s41467-020-16713-8 (PMC7280189; doi:10.1038/s41467-020-16713-8)
Supplement: Supplementary file 4 — Supplementary Data 1 [file 41467_2020_16713_MOESM4_ESM.zip]

Archive with 1 entries (1 files):
- 236624_2_data_set_4600485_q9wtn7 (1).docx
